# Supplementary material for: Dietary Administration of Black Raspberries and Arsenic Exposure: Changes in the Gut Microbiota and Its Functional Metabolites
Source: Metabolites. 2023 Jan 30;13(2):207. doi: 10.3390/metabo13020207 (PMC9967196; doi:10.3390/metabo13020207)
Supplement: Supplementary file 1 [file metabolites-13-00207-s001.zip]

Archive with 1 entries (1 files):
- metabolites-2107913-supplementary.pdf
